# Supplementary material for: An Effective Synthesis of Previously Unknown 7-Aryl Substituted Paullones
Source: Molecules. 2023 Mar 2;28(5):2324. doi: 10.3390/molecules28052324 (PMC10005103; doi:10.3390/molecules28052324)
Supplement: Supplementary file 1 [file molecules-28-02324-s001.zip]

Archive with 1 entries (1 files):
- molecules-2256298-supplementary.pdf
